# Supplementary material for: Hydrogen Sulfide-Linked Persulfidation Maintains Protein Stability of ABSCISIC ACID-INSENSITIVE 4 and Delays Seed Germination
Source: Int J Mol Sci. 2022 Jan 26;23(3):1389. doi: 10.3390/ijms23031389 (PMC8835735; doi:10.3390/ijms23031389)
Supplement: Supplementary file 1 [file ijms-23-01389-s001.zip]

Archive with 2 entries (2 files):
- 20220103 Figure S.pptx
- 20220103 Primers and materials used in this study.xlsx
