# Supplementary material for: Hydrogen Sulfide-Linked Persulfidation Maintains Protein Stability of ABSCISIC ACID-INSENSITIVE 4 and Delays Seed Germination
Source: Int J Mol Sci. 2022 Jan 26;23(3):1389. doi: 10.3390/ijms23031389 (PMC8835735; doi:10.3390/ijms23031389)
Supplement: Supplementary file 1 [file ijms-23-01389-s001.zip › 20220103 Primers and materials used in this study.xlsx]

## Sheet: DataSet 1
Supplemental Data. 1
Supplemental Data Set 1. Primers used in this study
Primer name	Primer Sequence (5’-3’)	Description
ABI4-EcoRⅠ-F	tatgaccatgattacgaattcATGGACCCTTTAGCTTCCCAA	for ABI4-pCAMBIA1302
ABI4-KpnⅠ-R	tctagaggatccccgggtaccTTAATAGAATTCCCCCAAGATGGG
ABI4-NdeⅠ-F	gtgccgcgcggcagccatatgATGGACCCTTTAGCTTCCCAA	for ABI4-pET28a-His
ABI4-XhoⅠ-R	gtggtggtggtggtgctcgagTTAATAGAATTCCCCCAAGATGGG
ABI4-XbaⅠ-F	aagtccggagctagctctagaATGGACCCTTTAGCTTCCCAA	for ABI4-pAN580-GFP
ABI4-BamHⅠ-R	gcccttgctcaccatggatccATAGAATTCCCCCAAGATGGGA
ABI4(C250A)-F	GAGGAAGTGGGgcTAATAATAATAGTTCGATGGAGGATTTGA	for site directed mutagenesis
ABI4(C250A)-R	TATTAgcCCCACTTCCTCCTTGTTCCTGCCCTA
DES1-Q-F	ATCTTAGTCGCCGGTGTTGG	for Real-Time Quantitative RT–PCR Analyses
DES1-Q-R	CTGAGTACCGCACTTTCGGA
UBQ10-Q-F	GGCCTTGTATAATCCCTGATGAATAAG
UBQ10-Q-R	AAGAGATAACAGGAACGGAAACATAGT

## Sheet: DataSet 2
Supplemental Data. 2
Supplemental Data Set 2. Materials used in this study
REAGENT or RESOURCE	SOURCE	IDENTIFIER
Antibodies
His Tag Mouse Monoclonal Antibody	Beyotime	Cat.# AF5060
GFP Mouse Monoclonal Antibody	Beyotime	Cat.# AF0159
HRP-labeled Goat Anti-Mouse IgG(H+L)	Beyotime	Cat.# A0216
HRP-labeled Goat Anti-Rabbit IgG(H+L)	Beyotime	Cat.# A0208
Anti-β-actin Polyclonal Antibody	Solarbio	Cat.# K006153P
Goat pAb-biotin (HRP)	Abcam	Cat.# ab19221
Bacterial and Virus Strains
E. coli DH5α	Vazyme	Cat.#C502-02
E. coli BL21 (DE3)	Vazyme	Cat.# C504-02
Agrobacterium tumefaciens GV3101	Weidi	Cat.# AC1001
Chemicals, Peptides, and Recombinant Proteins
Hygromycin B	Roche	Cat.# 10843555001
Kanamycin sulfate	Solarbio	Cat.# IK0030
Rifampicin	MDBIO	Cat.# R004
Ampicillin Sodium	MDBIO	Cat.# A010
Isopropyl-β-D-thiogalactopyranoside (IPTG)	Sigma-Aldrich	Cat.# I6758
Sodium hydrosulfide hydrate	Sigma-Aldrich	Cat.# 161527-100
DL-Dithiothreitol (DTT)	Solarbio	Cat.# I8070
Hypotaurine (HT)	Sigma-Aldrich	Cat.# H1384
MG132	Sigma-Aldrich	Cat.# M8699
Cycloheximide (CHX)	Glpbio	Cat.# GC17198-5.1
Polyethylene glycol sorbitan monolaurate (Tween-20)	Solarbio	Cat.# T8220
polyvinylidene difluoride (PVDF) membrane	Roche	Cat.# 0301004001
protease inhibitor cocktail	Sigma-Aldrich	Cat.# P8340
RNA-easy Isolation Reagent	Vazyme	Cat.# R701-01
Recombinant Proteins
His-ABI4	This study	N/A
His-ABI4Cys250Ala	This study	N/A
Critical Commercial Assays
4%-12% Bis-Tris gels	Promon	Cat.# PG113
ECL Western Blotting Detection	Tanon	Cat.# 180501
One Shot™ TOP10 Chemically Competent E. coli	Invitrogen	Cat.# C404003
Mut Express II Fast Mutagenesis Kit V2	Vazyme	Cat.#-01
HiScript III 1st Strand cDNA Synthesis Kit (+gDNA wiper)	Vazyme	Cat.# R312-01
AceQ qPCR SYBR Green Master Mix (without ROX)	Vazyme	Cat.# Q121-02
Experimental Models: Organisms/Strains
Arabidopsis: wild type Col-0	This study	N/A
des1 mutant	This study	SALK_103855
abi4 mutant	This study	SALK_080095
abi4 des1double mutant	This study	generated by croosing with des1 and abi4
Transgenic Arabidopsis, 35S:ABI4 -GFP	This study
Transgenic Arabidopsis, 35S:ABI4 abi4	This study
Transgenic Arabidopsis, 35S:ABI4Cys250Ala abi4	This study
Oligonucleotides
Primers for cloning, PCR and genotyping	This study	shown in Data Set 1
Recombinant DNA
PET28a-ABI4	This study	N/A
PET28a-ABI4Cys250Ala	This study	N/A
pCAMBIA1302-35S:ABI4	This study	N/A
pCAMBIA1302-35S:ABI4Cys250Ala	This study	N/A
Software and Algorithms
Tanon Image	Tanon	http://www.bio-tanon.com.cn
ImageJ	NIH	https://imagej.nih.gov/ij/
